# Supplementary material for: Genome-wide analysis provides insight into the genetic diversity and adaptability of Kazakhstan local goats
Source: Sci Rep. 2025 Jun 2;15:19327. doi: 10.1038/s41598-025-02427-8 (PMC12130542; doi:10.1038/s41598-025-02427-8)
Supplement: Supplementary file 2 — Supplementary Material 2 [file 41598_2025_2427_MOESM2_ESM.xlsx]

## Sheet: Table S1
Table S1: Genes identified by ROH method
External_gene_name	Chromosome_name	Ensembl_gene_id	Start_position	End_position
MCF2L2	1	ENSCHIG00000012229	83333762	83612887
GTF2A1	10	ENSCHIG00000012344	10571575	10610199
TSHR	10	ENSCHIG00000018424	10656946	10834001
NLRC4	11	ENSCHIG00000012340	14669576	14703227
YIPF4	11	ENSCHIG00000026569	14738455	14773753
BIRC6	11	ENSCHIG00000008751	14814450	15023548
TTC27	11	ENSCHIG00000017374	15041613	15221433
DENND1A	11	ENSCHIG00000018070	94031929	94571672
MYCBP2	12	ENSCHIG00000013378	33616999	33884965
FBXL3	12	ENSCHIG00000012392	33902930	33917396
CLN5	12	ENSCHIG00000024409	33923109	33931885
ACOD1	12	ENSCHIG00000015257	33960014	33965450
PARP4	12	ENSCHIG00000016066	50291042	50357417
MPHOSPH8	12	ENSCHIG00000020165	50361975	50407529
PSPC1	12	ENSCHIG00000016708	50435835	50484710
ZMYM5	12	ENSCHIG00000022250	50495391	50512494
ZMYM2	12	ENSCHIG00000011031	50561124	50625311
GJA3	12	ENSCHIG00000003023	50642327	50643565
GJB2	12	ENSCHIG00000004710	50675761	50676441
GJB6	12	ENSCHIG00000007375	50694630	50695415
CRYL1	12	ENSCHIG00000020031	50765029	50829850
IFT88	12	ENSCHIG00000020831	50842409	50907442
IL17D	12	ENSCHIG00000014106	50907677	50937386
EEF1AKMT1	12	ENSCHIG00000018520	50939194	50945162
XPO4	12	ENSCHIG00000016203	50964937	51052386
LATS2	12	ENSCHIG00000020837	51065403	51088462
NBEA	12	ENSCHIG00000024367	60270656	60936833
MAB21L1	12	ENSCHIG00000011613	60720841	60721920
BMP2	13	ENSCHIG00000012951	48692642	48727752
EMC2	14	ENSCHIG00000020722	26154806	26218131
TG	14	ENSCHIG00000026405	73523555	73755909
SLA	14	ENSCHIG00000017077	73658326	73686383
CCN4	14	ENSCHIG00000012315	73803412	73833440
NDRG1	14	ENSCHIG00000015852	73845062	73898446
CYC1	14	ENSCHIG00000017517	81202154	81204276
SHARPIN	14	ENSCHIG00000024489	81205481	81209181
MAF1	14	ENSCHIG00000017314	81210934	81217923
HGH1	14	ENSCHIG00000024906	81221881	81228574
MROH1	14	ENSCHIG00000018354	81254783	81290895
BOP1	14	ENSCHIG00000013489	81291233	81309942
SCX	14	ENSCHIG00000016970	81295622	81297077
HSF1	14	ENSCHIG00000009445	81310267	81328465
DGAT1	14	ENSCHIG00000022990	81330266	81338598
SCRT1	14	ENSCHIG00000007304	81345176	81348197
TMEM249	14	ENSCHIG00000007873	81355701	81358132
FBXL6	14	ENSCHIG00000022072	81359356	81362387
SLC52A1	14	ENSCHIG00000014849	81363056	81365618
TSNAXIP1	18	ENSCHIG00000014033	36592680	36598315
CENPT	18	ENSCHIG00000026636	36598588	36604340
THAP11	18	ENSCHIG00000011549	36614575	36615486
EDC4	18	ENSCHIG00000017119	36635465	36646031
NRN1L	18	ENSCHIG00000013945	36646762	36648083
PSKH1	18	ENSCHIG00000022690	36663068	36676147
PSMB10	18	ENSCHIG00000023396	36682628	36685030
LCAT	18	ENSCHIG00000014005	36686615	36690928
SLC12A4	18	ENSCHIG00000026119	36690545	36712359
DPEP3	18	ENSCHIG00000025807	36718454	36722463
DPEP2	18	ENSCHIG00000019954	36724741	36729232
DDX28	18	ENSCHIG00000009658	36742896	36744533
DUS2	18	ENSCHIG00000023088	36748685	36776337
NFATC3	18	ENSCHIG00000022703	36782715	36872679
ESRP2	18	ENSCHIG00000024494	36876400	36881911
PLA2G15	18	ENSCHIG00000009020	36888559	36900932
SLC7A6	18	ENSCHIG00000010253	36914669	36934459
SLC7A6OS	18	ENSCHIG00000022662	36938284	36944006
PRMT7	18	ENSCHIG00000009548	36947431	36982624
BCL6B	19	ENSCHIG00000013253	26620422	26628797
SLC16A13	19	ENSCHIG00000019049	26628599	26631341
SLC16A11	19	ENSCHIG00000019140	26632330	26634262
ASGR2	19	ENSCHIG00000003690	26661230	26671123
ASGR1	19	ENSCHIG00000016569	26704016	26710473
DLG4	19	ENSCHIG00000009974	26721531	26735803
ACADVL	19	ENSCHIG00000025328	26746268	26751304
DVL2	19	ENSCHIG00000025716	26752119	26759196
PHF23	19	ENSCHIG00000007385	26760521	26762540
GABARAP	19	ENSCHIG00000021470	26765652	26767121
CTDNEP1	19	ENSCHIG00000006144	26768878	26774056
ELP5	19	ENSCHIG00000010521	26775205	26780758
CLDN7	19	ENSCHIG00000025376	26781342	26782965
SLC2A4	19	ENSCHIG00000020405	26795917	26800579
YBX2	19	ENSCHIG00000016407	26802433	26807819
GPS2	19	ENSCHIG00000004094	26830842	26833056
NEURL4	19	ENSCHIG00000018834	26834084	26845437
ACAP1	19	ENSCHIG00000017749	26849672	26866831
TMEM95	19	ENSCHIG00000024443	26866076	26867372
TNK1	19	ENSCHIG00000008836	26878220	26883468
PLSCR3	19	ENSCHIG00000021167	26884679	26888150
TMEM256	19	ENSCHIG00000013855	26894630	26895677
NLGN2	19	ENSCHIG00000021280	26899903	26909530
CPN1	26	ENSCHIG00000006379	30664876	30693124
DNMBP	26	ENSCHIG00000012404	30741172	30820790
ABCC2	26	ENSCHIG00000023862	30830049	30901011
CUTC	26	ENSCHIG00000003099	30928069	30961169
GDAP2	3	ENSCHIG00000019563	95200561	95256490
WDR3	3	ENSCHIG00000010490	95271854	95307921
SPAG17	3	ENSCHIG00000014664	95312380	95527658
PCDHB13	7	ENSCHIG00000025739	58214718	58223366
PCDHB7	7	ENSCHIG00000023375	58226201	58228590

## Sheet: Table S2
Table S2: Genes identifed by iHS method
External_gene_name	chromosome_name	ensembl_gene_id	start_position	end_position
STXBP5L	1	ENSCHIG00000021826	65300592	65612478
POLQ	1	ENSCHIG00000013841	65626667	65728102
FBXO40	1	ENSCHIG00000015913	65766763	65784067
HCLS1	1	ENSCHIG00000026512	65789209	65818623
	1	ENSCHIG00000027245	65827431	65894751
IQCB1	1	ENSCHIG00000020033	65924862	65964666
EAF2	1	ENSCHIG00000026173	65965464	66015840
ILDR1	1	ENSCHIG00000011737	66140952	66162064
CD86	1	ENSCHIG00000016051	66200321	66262282
CASR	1	ENSCHIG00000026972	66311281	66402791
CSTA	1	ENSCHIG00000017256	66438154	66449550
MIX23	1	ENSCHIG00000010750	66461673	66481765
FAM162A	1	ENSCHIG00000024927	66483057	66522126
WDR5B	1	ENSCHIG00000015357	66525538	66527490
KPNA1	1	ENSCHIG00000026483	66537148	66576993
PARP9	1	ENSCHIG00000016137	66617231	66641532
DTX3L	1	ENSCHIG00000023709	66646777	66655897
PARP14	1	ENSCHIG00000018391	66670165	66713982
HSPBAP1	1	ENSCHIG00000022369	66718159	66772555
SLC49A4	1	ENSCHIG00000021335	66774101	66870023
SEMA5B	1	ENSCHIG00000021175	66901570	66939740
PDIA5	1	ENSCHIG00000027169	67147566	67242403
SLC12A8	1	ENSCHIG00000022664	69288982	69432597
ZNF148	1	ENSCHIG00000017965	69448100	69586822
SNX4	1	ENSCHIG00000013494	69657512	69708679
OSBPL11	1	ENSCHIG00000025905	69727047	69825289
LMLN	1	ENSCHIG00000017400	69885369	69933388
IQCG	1	ENSCHIG00000010981	69941363	69989310
LRCH3	1	ENSCHIG00000025525	69993229	70100929
RUBCN	1	ENSCHIG00000016903	70150469	70199801
TNK2	1	ENSCHIG00000012496	70344385	70394147
TFRC	1	ENSCHIG00000027016	70404588	70471952
ZDHHC19	1	ENSCHIG00000023955	70544018	70555667
SLC51A	1	ENSCHIG00000025712	70562633	70579387
PCYT1A	1	ENSCHIG00000019026	70576961	70608574
DYNLT2B	1	ENSCHIG00000026495	70637884	70655080
TM4SF19	1	ENSCHIG00000016343	70662011	70669982
UBXN7	1	ENSCHIG00000006623	70682471	70732296
RNF168	1	ENSCHIG00000023259	70766899	70782040
SMCO1	1	ENSCHIG00000016839	70784507	70790814
WDR53	1	ENSCHIG00000009644	70820724	70832305
FBXO45	1	ENSCHIG00000026762	70833588	70844106
NRROS	1	ENSCHIG00000011433	70886728	70916327
CEP19	1	ENSCHIG00000023528	70955979	70957262
PIGX	1	ENSCHIG00000014316	70960964	70983768
PAK2	1	ENSCHIG00000018482	71032194	71069814
SENP5	1	ENSCHIG00000012452	71102881	71129716
NCBP2AS2	1	ENSCHIG00000012351	71140245	71140544
MELTF	1	ENSCHIG00000024175	71209776	71236788
DLG1	1	ENSCHIG00000010169	71244164	71512826
GOLIM4	1	ENSCHIG00000024949	98850915	98937414
WDR49	1	ENSCHIG00000013106	99306528	99470822
SERPINI2	1	ENSCHIG00000018550	99478362	99511668
ZBBX	1	ENSCHIG00000025980	99567086	99691047
TRAV29DV5	10	ENSCHIG00000014189	78752043	78780890
TRAV36DV7	10	ENSCHIG00000015670	78819436	78820936
TRDC	10	ENSCHIG00000024517	79099527	79133738
DAD1	10	ENSCHIG00000017326	79241246	79253436
ABHD4	10	ENSCHIG00000005601	79268770	79279606
OXA1L	10	ENSCHIG00000022345	79385504	79400065
SLC7A7	10	ENSCHIG00000022436	79397961	79434038
MRPL52	10	ENSCHIG00000014047	79439529	79444023
MMP14	10	ENSCHIG00000011010	79446204	79454603
RBM23	10	ENSCHIG00000025709	79463930	79500149
LRP10	10	ENSCHIG00000003799	79469358	79478131
REM2	10	ENSCHIG00000012090	79478029	79481584
PRMT5	10	ENSCHIG00000016954	79502185	79510341
HAUS4	10	ENSCHIG00000019264	79529207	79536243
AJUBA	10	ENSCHIG00000025926	79552373	79562565
C14orf93	10	ENSCHIG00000021325	79566678	79575219
PSMB5	10	ENSCHIG00000011511	79598550	79603882
PSMB11	10	ENSCHIG00000002806	79608381	79610383
CDH24	10	ENSCHIG00000012466	79615088	79623247
ACIN1	10	ENSCHIG00000017602	79622169	79665265
C14orf119	10	ENSCHIG00000003839	79666719	79667147
CEBPE	10	ENSCHIG00000024067	79680736	79684073
SLC7A8	10	ENSCHIG00000007220	79691594	79744453
RNF212B	10	ENSCHIG00000019974	79780890	79813858
ADD2	11	ENSCHIG00000016487	13574461	13621808
TGFA	11	ENSCHIG00000018063	13824292	13843729
XDH	11	ENSCHIG00000017276	14029966	14092155
SRD5A2	11	ENSCHIG00000025648	14168364	14215728
MEMO1	11	ENSCHIG00000006439	14404750	14514893
DPY30	11	ENSCHIG00000021755	14524970	14538372
SPAST	11	ENSCHIG00000015378	14556337	14609303
SLC30A6	11	ENSCHIG00000024551	14624673	14663161
NLRC4	11	ENSCHIG00000012340	14669576	14703227
YIPF4	11	ENSCHIG00000026569	14738455	14773753
BIRC6	11	ENSCHIG00000008751	14814450	15023548
TTC27	11	ENSCHIG00000017374	15041613	15221433
LTBP1	11	ENSCHIG00000024351	15478828	15779469
RASGRP3	11	ENSCHIG00000008963	15918273	15956347
RABGAP1	11	ENSCHIG00000025375	93613418	93764665
CRB2	11	ENSCHIG00000026311	94009219	94027724
DENND1A	11	ENSCHIG00000018070	94031929	94571672
LHX2	11	ENSCHIG00000024662	94640045	94660875
NEK6	11	ENSCHIG00000014014	94836515	94920660
PSMB7	11	ENSCHIG00000016023	94922744	94979682
ADGRD2	11	ENSCHIG00000015493	95005788	95027789
NR5A1	11	ENSCHIG00000020020	95035188	95058061
NR6A1	11	ENSCHIG00000023004	95076384	95291401
OLFML2A	11	ENSCHIG00000023813	95299117	95321557
WDR38	11	ENSCHIG00000022520	95362539	95366654
ARPC5L	11	ENSCHIG00000015054	95376522	95383215
GOLGA1	11	ENSCHIG00000025077	95386736	95432345
SCAI	11	ENSCHIG00000016265	95443196	95498253
PPP6C	11	ENSCHIG00000002356	95555313	95594517
EDNRB	12	ENSCHIG00000011534	33000566	33026918
SLAIN1	12	ENSCHIG00000014735	33166639	33217626
SCEL	12	ENSCHIG00000020069	33248745	33354911
MYCBP2	12	ENSCHIG00000013378	33616999	33884965
FBXL3	12	ENSCHIG00000012392	33902930	33917396
CLN5	12	ENSCHIG00000024409	33923109	33931885
ACOD1	12	ENSCHIG00000015257	33960014	33965450
KCTD12	12	ENSCHIG00000012250	34023817	34024803
ATP12A	12	ENSCHIG00000023218	50084768	50105547
RNF17	12	ENSCHIG00000026716	50114390	50230030
CENPJ	12	ENSCHIG00000004741	50233625	50273619
PARP4	12	ENSCHIG00000016066	50291042	50357417
MPHOSPH8	12	ENSCHIG00000020165	50361975	50407529
PSPC1	12	ENSCHIG00000016708	50435835	50484710
ZMYM5	12	ENSCHIG00000022250	50495391	50512494
ZMYM2	12	ENSCHIG00000011031	50561124	50625311
GJA3	12	ENSCHIG00000003023	50642327	50643565
GJB2	12	ENSCHIG00000004710	50675761	50676441
GJB6	12	ENSCHIG00000007375	50694630	50695415
CRYL1	12	ENSCHIG00000020031	50765029	50829850
IFT88	12	ENSCHIG00000020831	50842409	50907442
IL17D	12	ENSCHIG00000014106	50907677	50937386
EEF1AKMT1	12	ENSCHIG00000018520	50939194	50945162
XPO4	12	ENSCHIG00000016203	50964937	51052386
LATS2	12	ENSCHIG00000020837	51065403	51088462
SAP18	12	ENSCHIG00000016828	51136382	51140774
ZDHHC20	12	ENSCHIG00000018849	51160575	51221005
MICU2	12	ENSCHIG00000019056	51229598	51281102
FGF9	12	ENSCHIG00000020738	51337758	51367629
PCSK2	13	ENSCHIG00000021637	37222700	37263108
BFSP1	13	ENSCHIG00000025675	37333904	37371851
DSTN	13	ENSCHIG00000018146	37423911	37428754
RRBP1	13	ENSCHIG00000022721	37434148	37481330
BANF2	13	ENSCHIG00000008802	37498938	37527529
SNX5	13	ENSCHIG00000017948	37661880	37685442
MGME1	13	ENSCHIG00000008100	37687963	37695449
OVOL2	13	ENSCHIG00000019495	37713396	37742512
PET117	13	ENSCHIG00000008463	37777164	37780819
KAT14	13	ENSCHIG00000023963	37781109	37806498
DZANK1	13	ENSCHIG00000023950	37876358	37924764
POLR3F	13	ENSCHIG00000014743	37926669	37938331
RBBP9	13	ENSCHIG00000024182	37939779	37947190
SEC23B	13	ENSCHIG00000016382	37954351	37986202
SCP2D1	13	ENSCHIG00000007792	38095053	38095523
SLC24A3	13	ENSCHIG00000010684	38540463	38702616
DSCAML1	15	ENSCHIG00000022882	54097375	54251586
CEP164	15	ENSCHIG00000010652	54273432	54333808
BACE1	15	ENSCHIG00000018165	54351908	54373374
RNF214	15	ENSCHIG00000001400	54376018	54423237
PCSK7	15	ENSCHIG00000022978	54426425	54451145
TAGLN	15	ENSCHIG00000014769	54451970	54453312
SIDT2	15	ENSCHIG00000014004	54459567	54474610
PAFAH1B2	15	ENSCHIG00000014368	54485110	54512239
SIK3	15	ENSCHIG00000019818	54568062	54831612
APOC3	15	ENSCHIG00000014534	54852779	54854519
APOA4	15	ENSCHIG00000012715	54859650	54863139
APOA5	15	ENSCHIG00000008250	54896129	54901267
ZPR1	15	ENSCHIG00000014226	54901004	54914368
BUD13	15	ENSCHIG00000011480	54912062	54938295
HHIPL2	16	ENSCHIG00000014988	24515848	24546362
TAF1A	16	ENSCHIG00000020462	24552659	24582031
MIA3	16	ENSCHIG00000020148	24602793	24657633
AIDA	16	ENSCHIG00000007226	24661768	24709247
BROX	16	ENSCHIG00000016719	24709622	24730071
FAM177B	16	ENSCHIG00000024320	24734800	24748831
DISP1	16	ENSCHIG00000016498	24780562	25023874
TLR5	16	ENSCHIG00000006703	25099922	25102537
SUSD4	16	ENSCHIG00000013995	25183285	25316762
CCDC185	16	ENSCHIG00000010076	25339251	25341140
CAPN8	16	ENSCHIG00000012089	25472046	25549787
CAPN2	16	ENSCHIG00000018229	25578870	25635231
TP53BP2	16	ENSCHIG00000025253	25635495	25704335
DEGS1	16	ENSCHIG00000021163	25857875	25889043
NVL	16	ENSCHIG00000001224	25903911	25991970
CNIH4	16	ENSCHIG00000014392	26021278	26035524
WDR26	16	ENSCHIG00000020527	26048859	26085281
SKI	16	ENSCHIG00000011476	49011373	49063356
PRKCZ	16	ENSCHIG00000010964	49093436	49193282
GABRD	16	ENSCHIG00000021267	49208084	49218318
CFAP74	16	ENSCHIG00000012680	49259774	49314234
TMEM52	16	ENSCHIG00000025076	49317248	49318530
CALML6	16	ENSCHIG00000017770	49319267	49320978
NADK	16	ENSCHIG00000023452	49429533	49440050
SLC35E2B	16	ENSCHIG00000012153	49457591	49472548
MMP23B	16	ENSCHIG00000024749	49496814	49499077
MIB2	16	ENSCHIG00000014034	49500796	49511241
FNDC10	16	ENSCHIG00000010167	49541053	49541730
SSU72	16	ENSCHIG00000026529	49553055	49577106
TMEM240	16	ENSCHIG00000013885	49578257	49583748
ATAD3A	16	ENSCHIG00000019987	49585053	49600833
VWA1	16	ENSCHIG00000006814	49609696	49612679
TMEM88B	16	ENSCHIG00000014820	49620312	49621619
ANKRD65	16	ENSCHIG00000020091	49624679	49626851
MRPL20	16	ENSCHIG00000010545	49632183	49634881
CCNL2	16	ENSCHIG00000019097	49637655	49645116
AURKAIP1	16	ENSCHIG00000015753	49651118	49653559
MXRA8	16	ENSCHIG00000023192	49674918	49678377
DVL1	16	ENSCHIG00000015037	49682057	49692845
TAS1R3	16	ENSCHIG00000024699	49694648	49697600
CPTP	16	ENSCHIG00000013079	49700377	49701160
INTS11	16	ENSCHIG00000023117	49703464	49713426
PUSL1	16	ENSCHIG00000012615	49714241	49716427
ACAP3	16	ENSCHIG00000017945	49717083	49729786
UBE2J2	16	ENSCHIG00000014155	49745530	49753026
C1QTNF12	16	ENSCHIG00000020534	49756325	49760075
B3GALT6	16	ENSCHIG00000010475	49769539	49770528
SDF4	16	ENSCHIG00000013709	49772807	49787812
TNFRSF4	16	ENSCHIG00000019827	49786457	49789039
TNFRSF18	16	ENSCHIG00000002653	49793984	49796678
TTLL10	16	ENSCHIG00000014583	49802099	49819451
C1orf159	16	ENSCHIG00000020221	49890837	49898661
RNF223	16	ENSCHIG00000011163	49905697	49906446
AGRN	16	ENSCHIG00000006763	49921383	49960816
ISG15	16	ENSCHIG00000017128	49959608	49963950
HES4	16	ENSCHIG00000025283	49973055	49974000
PERM1	16	ENSCHIG00000016178	49992914	49996409
PLEKHN1	16	ENSCHIG00000024988	49997847	50005090
KLHL17	16	ENSCHIG00000013701	50006570	50011561
NOC2L	16	ENSCHIG00000017187	50013121	50025007
SAMD11	16	ENSCHIG00000027069	50021555	50042721
ZBTB17	16	ENSCHIG00000011648	50102740	50131168
SPEN	16	ENSCHIG00000025070	50133534	50220399
FBLIM1	16	ENSCHIG00000017802	50271656	50289244
TMEM82	16	ENSCHIG00000003584	50305060	50308638
SLC25A34	16	ENSCHIG00000019912	50311012	50318341
PLEKHM2	16	ENSCHIG00000024452	50313280	50354719
RSC1A1	16	ENSCHIG00000007845	50370595	50372448
DDI2	16	ENSCHIG00000018822	50374986	50407198
AGMAT	16	ENSCHIG00000026472	50438828	50448206
DNAJC16	16	ENSCHIG00000015911	50451946	50486188
CASP9	16	ENSCHIG00000011738	50490198	50511004
EFHD2	16	ENSCHIG00000014798	50548880	50565187
FHAD1	16	ENSCHIG00000025559	50585626	50732127
TMEM51	16	ENSCHIG00000026268	50764557	50774790
KAZN	16	ENSCHIG00000017691	50863882	51044675
BICDL1	17	ENSCHIG00000014548	8651119	8729500
ALDH2	17	ENSCHIG00000023248	8792909	8817434
TMEM116	17	ENSCHIG00000021727	8943693	8952055
ERP29	17	ENSCHIG00000012465	8979629	8987880
NAA25	17	ENSCHIG00000010664	8993986	9056132
TRAFD1	17	ENSCHIG00000017565	9075802	9098074
PTPN11	17	ENSCHIG00000019333	9301070	9363619
RPH3A	17	ENSCHIG00000022127	9625137	9686973
OAS1	17	ENSCHIG00000019892	9693005	9783782
SLC8B1	17	ENSCHIG00000025545	9844440	9862764
TPCN1	17	ENSCHIG00000027241	9866336	9925042
IQCD	17	ENSCHIG00000017847	9941777	9950970
RITA1	17	ENSCHIG00000010968	9954255	9957938
DDX54	17	ENSCHIG00000026798	9959520	9976799
CFAP73	17	ENSCHIG00000013401	9978040	9987834
RASAL1	17	ENSCHIG00000010017	9998128	10029456
DTX1	17	ENSCHIG00000018624	10032162	10068813
PLBD2	17	ENSCHIG00000025113	10092205	10114109
SDS	17	ENSCHIG00000021911	10117784	10125699
SDSL	17	ENSCHIG00000012156	10145131	10152387
LHX5	17	ENSCHIG00000022961	10161350	10173523
RBM19	17	ENSCHIG00000014917	10413395	10534490
TBX5	17	ENSCHIG00000023939	10833923	10883106
TBX3	17	ENSCHIG00000012328	11056211	11068350
HHIP	17	ENSCHIG00000005365	57400708	57524056
ABCE1	17	ENSCHIG00000019274	57787261	57809864
OTUD4	17	ENSCHIG00000016816	57814434	57857128
SMAD1	17	ENSCHIG00000011281	58158856	58241617
MMAA	17	ENSCHIG00000022132	58296259	58328768
C4orf51	17	ENSCHIG00000010712	58345874	58375344
ZNF827	17	ENSCHIG00000023405	58396230	58588431
TIGD4	17	ENSCHIG00000022621	65943210	65944760
ARFIP1	17	ENSCHIG00000015084	66007150	66093925
FHDC1	17	ENSCHIG00000011413	66114694	66155842
TRIM2	17	ENSCHIG00000020210	66448234	66502400
MND1	17	ENSCHIG00000016830	66520027	66601090
TMEM131L	17	ENSCHIG00000020096	66647821	66821284
TLR2	17	ENSCHIG00000025899	66837333	66867720
RNF175	17	ENSCHIG00000021987	66872503	66926826
SFRP2	17	ENSCHIG00000022955	66978308	66986104
UQCRFS1	18	ENSCHIG00000015275	2259431	2263755
VSTM2B	18	ENSCHIG00000024095	2559504	2562930
VAC14	18	ENSCHIG00000014231	2662652	2739844
MTSS2	18	ENSCHIG00000016928	2741441	2758604
IL34	18	ENSCHIG00000020291	2761902	2768769
SF3B3	18	ENSCHIG00000019822	2830510	2865824
COG4	18	ENSCHIG00000017654	2869311	2894107
FCSK	18	ENSCHIG00000011265	2895345	2907651
ST3GAL2	18	ENSCHIG00000023912	2959200	2971568
DDX19A	18	ENSCHIG00000020418	2980422	3001224
DDX19B	18	ENSCHIG00000006239	3009377	3030181
AARS1	18	ENSCHIG00000015632	3041109	3060639
EXOSC6	18	ENSCHIG00000007389	3060778	3061596
PDPR	18	ENSCHIG00000016561	3126173	3162172
GLG1	18	ENSCHIG00000009836	3173974	3295295
RFWD3	18	ENSCHIG00000014158	3315798	3347959
MLKL	18	ENSCHIG00000019391	3356599	3381374
FA2H	18	ENSCHIG00000012134	3382932	3440318
WDR59	18	ENSCHIG00000010052	3498400	3563893
ZNRF1	18	ENSCHIG00000010049	3603208	3688618
LDHD	18	ENSCHIG00000012303	3694649	3698365
ZFP1	18	ENSCHIG00000015281	3718595	3741726
IRF8	18	ENSCHIG00000027216	13215809	13264020
FOXF1	18	ENSCHIG00000018868	13740693	13743403
MTHFSD	18	ENSCHIG00000010977	13758909	13777207
FOXC2	18	ENSCHIG00000024950	13785079	13786587
FOXL1	18	ENSCHIG00000003058	13796039	13797079
FBXO31	18	ENSCHIG00000012761	14319877	14359378
ZCCHC14	18	ENSCHIG00000016741	14389992	14433175
JPH3	18	ENSCHIG00000019663	14541521	14616061
KLHDC4	18	ENSCHIG00000009862	14620772	14652508
SLC7A5	18	ENSCHIG00000019849	14700487	14726791
CA5A	18	ENSCHIG00000006073	14743303	14771397
BANP	18	ENSCHIG00000014438	14784632	14855828
ZFPM1	18	ENSCHIG00000010239	15124742	15187904
IL17C	18	ENSCHIG00000023815	15285040	15285986
CYBA	18	ENSCHIG00000014395	15288536	15295146
MVD	18	ENSCHIG00000019348	15296291	15302502
SNAI3	18	ENSCHIG00000018087	15313006	15321321
RNF166	18	ENSCHIG00000026588	15326717	15333837
CTU2	18	ENSCHIG00000014854	15334103	15341599
PIEZO1	18	ENSCHIG00000021797	15341088	15397700
CDT1	18	ENSCHIG00000012478	15409890	15414848
APRT	18	ENSCHIG00000018530	15415622	15418113
GALNS	18	ENSCHIG00000014398	15419463	15434590
TRAPPC2L	18	ENSCHIG00000022896	15434900	15438377
PABPN1L	18	ENSCHIG00000013987	15442652	15445712
CBFA2T3	18	ENSCHIG00000024719	15453325	15529216
ACSF3	18	ENSCHIG00000012787	15613731	15655914
CDH15	18	ENSCHIG00000019029	15662771	15681990
SLC22A31	18	ENSCHIG00000011227	15682684	15687146
SPG7	18	ENSCHIG00000015886	15864498	15885405
CPNE7	18	ENSCHIG00000021800	15902497	15913971
DPEP1	18	ENSCHIG00000013192	15936405	15942118
CHMP1A	18	ENSCHIG00000025480	15951720	15955104
CDK10	18	ENSCHIG00000009612	15968206	15974866
SPATA2L	18	ENSCHIG00000017204	15975821	15979637
VPS9D1	18	ENSCHIG00000025705	15983075	15992098
ZNF276	18	ENSCHIG00000017992	15992855	16006910
FANCA	18	ENSCHIG00000003612	16007189	16043896
SPIRE2	18	ENSCHIG00000019449	16051470	16077884
TCF25	18	ENSCHIG00000020771	16080772	16102053
MC1R	18	ENSCHIG00000010476	16104986	16105939
TUBB3	18	ENSCHIG00000026725	16108489	16117099
DEF8	18	ENSCHIG00000025811	16122314	16134180
DBNDD1	18	ENSCHIG00000015185	16164002	16165302
GAS8	18	ENSCHIG00000021451	16176322	16190082
TOX3	18	ENSCHIG00000009545	16293560	16412310
CIAO2B	18	ENSCHIG00000013136	35905367	35907106
CES2	18	ENSCHIG00000019303	35908373	35919396
CES3	18	ENSCHIG00000024208	35923826	35937102
CES4A	18	ENSCHIG00000016586	35945091	35958901
CBFB	18	ENSCHIG00000020674	35973763	36019079
PHAF1	18	ENSCHIG00000020303	36028046	36057850
B3GNT9	18	ENSCHIG00000014321	36059853	36065856
TRADD	18	ENSCHIG00000024921	36064461	36066508
FBXL8	18	ENSCHIG00000015480	36071536	36073220
HSF4	18	ENSCHIG00000003853	36074161	36083321
NOL3	18	ENSCHIG00000017201	36082050	36086301
MATCAP1	18	ENSCHIG00000015211	36083402	36088606
EXOC3L1	18	ENSCHIG00000024506	36092028	36097033
E2F4	18	ENSCHIG00000016663	36099196	36104956
ELMO3	18	ENSCHIG00000026708	36106152	36110394
TMEM208	18	ENSCHIG00000025511	36127144	36128638
FHOD1	18	ENSCHIG00000025985	36129127	36145252
SLC9A5	18	ENSCHIG00000010558	36146920	36164840
PLEKHG4	18	ENSCHIG00000014998	36171300	36179304
KCTD19	18	ENSCHIG00000018050	36180113	36204746
LRRC36	18	ENSCHIG00000011267	36207072	36263662
TPPP3	18	ENSCHIG00000021248	36268169	36268936
ZDHHC1	18	ENSCHIG00000009629	36272554	36285505
HSD11B2	18	ENSCHIG00000004358	36306224	36313093
ATP6V0D1	18	ENSCHIG00000017558	36312754	36350223
AGRP	18	ENSCHIG00000025951	36351095	36351843
RIPOR1	18	ENSCHIG00000008773	36386941	36395142
CTCF	18	ENSCHIG00000013690	36432622	36449046
CARMIL2	18	ENSCHIG00000022615	36456579	36468439
ACD	18	ENSCHIG00000025516	36468556	36474228
PARD6A	18	ENSCHIG00000007909	36475499	36477161
ENKD1	18	ENSCHIG00000018459	36477688	36480651
C16orf86	18	ENSCHIG00000013815	36481173	36482793
GFOD2	18	ENSCHIG00000008683	36486347	36497135
RANBP10	18	ENSCHIG00000020152	36532286	36586942
TSNAXIP1	18	ENSCHIG00000014033	36592680	36598315
CENPT	18	ENSCHIG00000026636	36598588	36604340
THAP11	18	ENSCHIG00000011549	36614575	36615486
EDC4	18	ENSCHIG00000017119	36635465	36646031
NRN1L	18	ENSCHIG00000013945	36646762	36648083
PSKH1	18	ENSCHIG00000022690	36663068	36676147
PSMB10	18	ENSCHIG00000023396	36682628	36685030
LCAT	18	ENSCHIG00000014005	36686615	36690928
SLC12A4	18	ENSCHIG00000026119	36690545	36712359
DPEP3	18	ENSCHIG00000025807	36718454	36722463
DPEP2	18	ENSCHIG00000019954	36724741	36729232
DDX28	18	ENSCHIG00000009658	36742896	36744533
DUS2	18	ENSCHIG00000023088	36748685	36776337
NFATC3	18	ENSCHIG00000022703	36782715	36872679
ESRP2	18	ENSCHIG00000024494	36876400	36881911
PLA2G15	18	ENSCHIG00000009020	36888559	36900932
SLC7A6	18	ENSCHIG00000010253	36914669	36934459
SLC7A6OS	18	ENSCHIG00000022662	36938284	36944006
PRMT7	18	ENSCHIG00000009548	36947431	36982624
SMPD3	18	ENSCHIG00000019978	36986634	37010350
ZFP90	18	ENSCHIG00000009402	37150811	37172187
CDH3	18	ENSCHIG00000011663	37237248	37283565
CDH1	18	ENSCHIG00000018029	37314092	37386911
TANGO6	18	ENSCHIG00000015934	37390901	37572006
HAS3	18	ENSCHIG00000013475	37591346	37596699
DERPC	18	ENSCHIG00000025109	37600332	37602973
UTP4	18	ENSCHIG00000022884	37612099	37640279
SNTB2	18	ENSCHIG00000024402	37651143	37717349
VPS4A	18	ENSCHIG00000011388	37726342	37743458
COG8	18	ENSCHIG00000022033	37741248	37749634
TMED6	18	ENSCHIG00000010568	37753224	37758245
TERF2	18	ENSCHIG00000024554	37761260	37782852
CYB5B	18	ENSCHIG00000026571	37816318	37837153
ZNF331	18	ENSCHIG00000017816	62354558	62369564
NLRP12	18	ENSCHIG00000016717	62488288	62506589
NLRP1	19	ENSCHIG00000019608	25849114	25872008
DERL2	19	ENSCHIG00000019376	25886870	25898383
DHX33	19	ENSCHIG00000014722	25904122	25922738
C1QBP	19	ENSCHIG00000027244	25928398	25933530
RPAIN	19	ENSCHIG00000026155	25933959	25940352
NUP88	19	ENSCHIG00000023339	25940968	25962229
RABEP1	19	ENSCHIG00000018990	25965188	26054475
ZNF232	19	ENSCHIG00000020438	26139026	26143624
ZFP3	19	ENSCHIG00000024044	26150281	26151804
KIF1C	19	ENSCHIG00000000772	26196463	26215908
INCA1	19	ENSCHIG00000011756	26219646	26223795
CAMTA2	19	ENSCHIG00000011135	26225893	26239189
SPAG7	19	ENSCHIG00000025934	26240179	26244053
ENO3	19	ENSCHIG00000019504	26241663	26249617
RNF167	19	ENSCHIG00000015931	26256480	26260109
SLC25A11	19	ENSCHIG00000019795	26261110	26263316
CHRNE	19	ENSCHIG00000021805	26279270	26294822
MINK1	19	ENSCHIG00000012066	26295268	26312471
PLD2	19	ENSCHIG00000021296	26347715	26359729
GLTPD2	19	ENSCHIG00000017280	26376359	26377702
TM4SF5	19	ENSCHIG00000016208	26378195	26388358
VMO1	19	ENSCHIG00000008180	26379822	26385447
ZMYND15	19	ENSCHIG00000024435	26417153	26422116
MED11	19	ENSCHIG00000022541	26427426	26428782
ARRB2	19	ENSCHIG00000015924	26442919	26450827
PELP1	19	ENSCHIG00000026719	26456300	26477256
ALOX15	19	ENSCHIG00000025642	26505812	26513493
ALOX12	19	ENSCHIG00000025520	26593854	26606544
RNASEK	19	ENSCHIG00000009505	26606927	26610670
C17orf49	19	ENSCHIG00000019869	26611240	26613541
BCL6B	19	ENSCHIG00000013253	26620422	26628797
SLC16A13	19	ENSCHIG00000019049	26628599	26631341
SLC16A11	19	ENSCHIG00000019140	26632330	26634262
ASGR2	19	ENSCHIG00000003690	26661230	26671123
ASGR1	19	ENSCHIG00000016569	26704016	26710473
DLG4	19	ENSCHIG00000009974	26721531	26735803
ACADVL	19	ENSCHIG00000025328	26746268	26751304
DVL2	19	ENSCHIG00000025716	26752119	26759196
PHF23	19	ENSCHIG00000007385	26760521	26762540
GABARAP	19	ENSCHIG00000021470	26765652	26767121
CTDNEP1	19	ENSCHIG00000006144	26768878	26774056
ELP5	19	ENSCHIG00000010521	26775205	26780758
CLDN7	19	ENSCHIG00000025376	26781342	26782965
SLC2A4	19	ENSCHIG00000020405	26795917	26800579
YBX2	19	ENSCHIG00000016407	26802433	26807819
GPS2	19	ENSCHIG00000004094	26830842	26833056
NEURL4	19	ENSCHIG00000018834	26834084	26845437
ACAP1	19	ENSCHIG00000017749	26849672	26866831
TMEM95	19	ENSCHIG00000024443	26866076	26867372
TNK1	19	ENSCHIG00000008836	26878220	26883468
PLSCR3	19	ENSCHIG00000021167	26884679	26888150
TMEM256	19	ENSCHIG00000013855	26894630	26895677
NLGN2	19	ENSCHIG00000021280	26899903	26909530
SPEM1	19	ENSCHIG00000023917	26911724	26912958
SPEM2	19	ENSCHIG00000016697	26915295	26917125
TMEM102	19	ENSCHIG00000014552	26924586	26926214
FGF11	19	ENSCHIG00000007435	26928324	26931791
CHRNB1	19	ENSCHIG00000014506	26933821	26942030
ZBTB4	19	ENSCHIG00000008943	26946227	26950411
POLR2A	19	ENSCHIG00000027173	26963534	26984357
TNFSF12	19	ENSCHIG00000000561	27022567	27029946
TNFSF13	19	ENSCHIG00000019003	27031650	27033491
SENP3	19	ENSCHIG00000013302	27036049	27044939
EIF4A1	19	ENSCHIG00000022153	27044917	27052117
CD68	19	ENSCHIG00000023275	27048898	27053282
MPDU1	19	ENSCHIG00000019131	27055203	27057983
SOX15	19	ENSCHIG00000023104	27058791	27060151
FXR2	19	ENSCHIG00000004007	27062218	27074796
SHBG	19	ENSCHIG00000019887	27081545	27092807
SAT2	19	ENSCHIG00000008642	27082936	27084099
ATP1B2	19	ENSCHIG00000022273	27102947	27107218
TP53	19	ENSCHIG00000025000	27115062	27119231
WRAP53	19	ENSCHIG00000015730	27128624	27140297
EFNB3	19	ENSCHIG00000027243	27142261	27146139
DNAH2	19	ENSCHIG00000018276	27159932	27258078
KDM6B	19	ENSCHIG00000017251	27271216	27279167
TMEM88	19	ENSCHIG00000017315	27280796	27281386
NAA38	19	ENSCHIG00000023618	27282423	27283177
CYB5D1	19	ENSCHIG00000012741	27283814	27285252
CHD3	19	ENSCHIG00000016737	27309869	27329583
RNF227	19	ENSCHIG00000009394	27332688	27333337
KCNAB3	19	ENSCHIG00000011995	27339323	27345597
TRAPPC1	19	ENSCHIG00000013736	27346350	27347501
CNTROB	19	ENSCHIG00000023991	27348737	27362472
GUCY2D	19	ENSCHIG00000014967	27398191	27410090
ALOX15B	19	ENSCHIG00000018610	27431401	27441932
ALOX12B	19	ENSCHIG00000022813	27455260	27466250
ALOXE3	19	ENSCHIG00000023588	27475122	27496753
HES7	19	ENSCHIG00000001918	27499241	27503884
PER1	19	ENSCHIG00000013197	27513274	27523341
VAMP2	19	ENSCHIG00000010440	27529677	27534087
TMEM107	19	ENSCHIG00000024916	27557905	27559557
BORCS6	19	ENSCHIG00000012299	27568414	27569475
AURKB	19	ENSCHIG00000022907	27572772	27577017
CTC1	19	ENSCHIG00000024711	27589726	27608040
PFAS	19	ENSCHIG00000009939	27614878	27627903
RANGRF	19	ENSCHIG00000025040	27640578	27641726
SLC25A35	19	ENSCHIG00000026145	27642279	27645226
ARHGEF15	19	ENSCHIG00000011160	27664188	27672412
KRBA2	19	ENSCHIG00000014197	27710134	27711948
RPL26	19	ENSCHIG00000025233	27715357	27719165
RNF222	19	ENSCHIG00000012383	27727659	27728285
NDEL1	19	ENSCHIG00000021688	27745018	27791268
MYH10	19	ENSCHIG00000018616	27801104	27913954
CCDC42	19	ENSCHIG00000027064	27994883	28007191
MFSD6L	19	ENSCHIG00000017960	28029881	28031674
PIK3R6	19	ENSCHIG00000024947	28035195	28071034
PIK3R5	19	ENSCHIG00000021617	28098408	28125959
NTN1	19	ENSCHIG00000021120	28207871	28380607
STX8	19	ENSCHIG00000008880	28482903	28592101
MRC2	19	ENSCHIG00000007519	46658420	46720570
MARCHF10	19	ENSCHIG00000023431	46738081	46820186
TANC2	19	ENSCHIG00000002001	47043010	47371195
CYB561	19	ENSCHIG00000021375	47381216	47385378
ACE	19	ENSCHIG00000012043	47412725	47433379
KCNH6	19	ENSCHIG00000019165	47456639	47481942
DCAF7	19	ENSCHIG00000004757	47483976	47509793
TACO1	19	ENSCHIG00000021422	47517814	47521494
MAP3K3	19	ENSCHIG00000013641	47536869	47586957
LIMD2	19	ENSCHIG00000015899	47591635	47592356
CCDC47	19	ENSCHIG00000021368	47628943	47640832
DDX42	19	ENSCHIG00000014431	47655851	47680846
FTSJ3	19	ENSCHIG00000025676	47682250	47689154
PSMC5	19	ENSCHIG00000020396	47689728	47694352
SMARCD2	19	ENSCHIG00000011609	47695175	47703519
GH1	19	ENSCHIG00000011515	47734601	47769393
CD79B	19	ENSCHIG00000016944	47749691	47752572
SCN4A	19	ENSCHIG00000021518	47759118	47790226
ERN1	19	ENSCHIG00000025852	47886635	47935616
TEX2	19	ENSCHIG00000020654	47983794	48092435
PECAM1	19	ENSCHIG00000018960	48137216	48202328
POLG2	19	ENSCHIG00000017524	48272463	48287830
DDX5	19	ENSCHIG00000011800	48287269	48296467
CEP95	19	ENSCHIG00000015865	48297505	48333950
SMURF2	19	ENSCHIG00000027010	48343175	48384941
C17orf58	19	ENSCHIG00000021851	48564090	48568245
BPTF	19	ENSCHIG00000012772	48579449	48705140
SLC35F5	2	ENSCHIG00000013570	70886990	70925689
GPR39	2	ENSCHIG00000019970	71065893	71067959
LYPD1	2	ENSCHIG00000019109	71335499	71384657
NCKAP5	2	ENSCHIG00000026101	71385431	72099649
MRPS30	20	ENSCHIG00000018591	30047160	30055417
FGF10	20	ENSCHIG00000012683	30472072	30568611
NNT	20	ENSCHIG00000021958	31126923	31214565
PAIP1	20	ENSCHIG00000011111	31241299	31270351
TMEM267	20	ENSCHIG00000007411	31325829	31329854
CCL28	20	ENSCHIG00000012602	31358735	31365349
HMGCS1	20	ENSCHIG00000015096	31426865	31434689
NIM1K	20	ENSCHIG00000017425	31445419	31471073
CCDC152	20	ENSCHIG00000011450	31777632	31818259
GHR	20	ENSCHIG00000018928	31880734	32042994
CTNND2	20	ENSCHIG00000013482	61833314	62341766
DAP	20	ENSCHIG00000018806	62535382	62596686
ANKRD33B	20	ENSCHIG00000021552	62622713	62717726
ROPN1L	20	ENSCHIG00000024633	62806757	62828678
MARCHF6	20	ENSCHIG00000017175	62836299	62908292
NTRK3	21	ENSCHIG00000010670	18130059	18546956
MRPL46	21	ENSCHIG00000015964	18754327	18764171
MRPS11	21	ENSCHIG00000022002	18764320	18775575
DET1	21	ENSCHIG00000010346	18801472	18826577
AEN	21	ENSCHIG00000001561	18872781	18881842
ISG20	21	ENSCHIG00000014526	18888768	18905312
ACAN	21	ENSCHIG00000021027	19677080	19745009
ADAMTSL3	21	ENSCHIG00000016050	23559190	23931341
SH3GL3	21	ENSCHIG00000016013	23944408	24053516
BNC1	21	ENSCHIG00000019726	24191895	24220590
HDGFL3	21	ENSCHIG00000014453	24278347	24352906
TM6SF1	21	ENSCHIG00000021419	24354481	24384339
BTBD1	21	ENSCHIG00000014631	24427525	24473119
MORF4L1	21	ENSCHIG00000008923	24752813	24773737
CTSH	21	ENSCHIG00000026002	24781890	24803502
RASGRF1	21	ENSCHIG00000019842	24819505	24923276
ANKRD34C	21	ENSCHIG00000009785	25077161	25078768
TMED3	21	ENSCHIG00000008576	25098454	25109333
MINAR1	21	ENSCHIG00000025290	25176768	25211257
MTHFS	21	ENSCHIG00000016234	25567394	25594099
BCL2A1	21	ENSCHIG00000014131	25605743	25611587
FAH	21	ENSCHIG00000012774	25734815	25768969
BCL11B	21	ENSCHIG00000019860	63474680	63574380
CCNK	21	ENSCHIG00000023689	63780707	63809935
CCDC85C	21	ENSCHIG00000025658	63813474	63888960
HHIPL1	21	ENSCHIG00000005850	63917977	63944579
CYP46A1	21	ENSCHIG00000026315	63951761	63981025
EML1	21	ENSCHIG00000016953	63990118	64185179
EVL	21	ENSCHIG00000010594	64219449	64366877
DEGS2	21	ENSCHIG00000020891	64369022	64388086
YY1	21	ENSCHIG00000013547	64444663	64470905
SLC25A29	21	ENSCHIG00000013851	64479484	64493519
SLC25A47	21	ENSCHIG00000021215	64504399	64512445
WARS1	21	ENSCHIG00000023952	64511871	64538383
WDR25	21	ENSCHIG00000012244	64545351	64688375
BEGAIN	21	ENSCHIG00000018382	64693395	64721173
DLK1	21	ENSCHIG00000018116	64899117	64910127
RTL1	21	ENSCHIG00000010656	65049833	65053834
TOPAZ1	22	ENSCHIG00000009315	16017627	16080310
TCAIM	22	ENSCHIG00000012194	16092084	16118079
ZNF445	22	ENSCHIG00000012835	16143983	16152450
ZKSCAN7	22	ENSCHIG00000021862	16206172	16217826
ZNF197	22	ENSCHIG00000018227	16251935	16263441
ZNF35	22	ENSCHIG00000012384	16270008	16275866
KIAA1143	22	ENSCHIG00000013113	16320170	16327811
KIF15	22	ENSCHIG00000013210	16334853	16386123
TATDN2	22	ENSCHIG00000015535	16457331	16476035
IRAK2	22	ENSCHIG00000021382	16479969	16533648
FANCD2OS	22	ENSCHIG00000012023	16564192	16564728
FANCD2	22	ENSCHIG00000026423	16566038	16613160
PRRT3	22	ENSCHIG00000016016	16637799	16644237
CRELD1	22	ENSCHIG00000013908	16645805	16653077
IL17RC	22	ENSCHIG00000008351	16653905	16665164
IL17RE	22	ENSCHIG00000006313	16666638	16676479
JAGN1	22	ENSCHIG00000011838	16682540	16684853
CIDEC	22	ENSCHIG00000023951	16691454	16698393
RPUSD3	22	ENSCHIG00000026027	16704314	16712546
ARPC4	22	ENSCHIG00000015714	16742720	16746688
TADA3	22	ENSCHIG00000012388	16750813	16759646
CAMK1	22	ENSCHIG00000018171	16773548	16783084
OGG1	22	ENSCHIG00000022673	16781979	16786999
BRPF1	22	ENSCHIG00000013470	16789633	16802356
CPNE9	22	ENSCHIG00000023346	16806862	16826386
MTMR14	22	ENSCHIG00000016043	16828268	16871699
LHFPL4	22	ENSCHIG00000018946	16906202	16935113
SETD5	22	ENSCHIG00000025966	16952610	16993508
THUMPD3	22	ENSCHIG00000024037	17049788	17068875
SRGAP3	22	ENSCHIG00000019201	17276986	17399523
RAD18	22	ENSCHIG00000007965	17414443	17523235
OXTR	22	ENSCHIG00000007774	17594805	17603403
CAV3	22	ENSCHIG00000010009	17610495	17622539
SSUH2	22	ENSCHIG00000021708	17674511	17688225
LMCD1	22	ENSCHIG00000012706	17737945	17797150
GRM7	22	ENSCHIG00000000474	18490653	19092744
RHOA	22	ENSCHIG00000013894	50817485	50826563
GPX1	22	ENSCHIG00000017983	50828770	50830961
USP4	22	ENSCHIG00000017572	50838400	50877485
C3orf62	22	ENSCHIG00000009739	50878906	50881824
IHO1	22	ENSCHIG00000009674	50889189	50910244
C3orf84	22	ENSCHIG00000015744	50920417	50928318
KLHDC8B	22	ENSCHIG00000022366	50929705	50932685
CCDC71	22	ENSCHIG00000012608	50939347	50940747
LAMB2	22	ENSCHIG00000015310	50958302	50970166
USP19	22	ENSCHIG00000019576	50972311	50980971
QARS1	22	ENSCHIG00000022953	50984175	50993070
QRICH1	22	ENSCHIG00000016705	51002336	51034507
IMPDH2	22	ENSCHIG00000011336	51035602	51040330
NDUFAF3	22	ENSCHIG00000022087	51041500	51042460
DALRD3	22	ENSCHIG00000018628	51045522	51048336
WDR6	22	ENSCHIG00000003628	51048658	51056374
P4HTM	22	ENSCHIG00000013169	51056876	51070366
ARIH2	22	ENSCHIG00000027089	51073793	51105613
SLC25A20	22	ENSCHIG00000010462	51118623	51156590
PRKAR2A	22	ENSCHIG00000023269	51163535	51225194
IP6K2	22	ENSCHIG00000016624	51260867	51268722
NCKIPSD	22	ENSCHIG00000022149	51270614	51282355
CELSR3	22	ENSCHIG00000018245	51290569	51316051
SLC26A6	22	ENSCHIG00000024603	51319014	51329356
TMEM89	22	ENSCHIG00000023503	51332037	51332864
UQCRC1	22	ENSCHIG00000015164	51340572	51348760
UCN2	22	ENSCHIG00000006879	51383766	51384104
PFKFB4	22	ENSCHIG00000015845	51389240	51422836
SHISA5	22	ENSCHIG00000009721	51433325	51454985
TREX1	22	ENSCHIG00000008274	51456194	51457141
ATRIP	22	ENSCHIG00000024255	51458157	51475723
CCDC51	22	ENSCHIG00000005377	51487417	51490610
PLXNB1	22	ENSCHIG00000018481	51498213	51522126
NME6	22	ENSCHIG00000026378	51619428	51623070
MAP34-B	22	ENSCHIG00000010791	51634595	51636448
BAC7.5	22	ENSCHIG00000014601	51660537	51662839
BAC5	22	ENSCHIG00000023827	51670281	51671941
MAP28	22	ENSCHIG00000010735	51688802	51691276
CDC25A	22	ENSCHIG00000023601	51732795	51753930
DHX30	22	ENSCHIG00000017619	51956575	51974365
SMARCC1	22	ENSCHIG00000007133	52004039	52124047
CSPG5	22	ENSCHIG00000016240	52132509	52144319
ELP6	22	ENSCHIG00000008453	52181889	52192320
SCAP	22	ENSCHIG00000007945	52251294	52300365
PTPN23	22	ENSCHIG00000009776	52300990	52322902
KLHL18	22	ENSCHIG00000010177	52347407	52368606
KIF9	22	ENSCHIG00000023247	52395960	52429081
SETD2	22	ENSCHIG00000018558	52482075	52540249
NBEAL2	22	ENSCHIG00000022993	52546214	52569887
CCDC12	22	ENSCHIG00000014512	52578544	52616530
PTH1R	22	ENSCHIG00000007490	52630037	52650450
MYL3	22	ENSCHIG00000013889	52669685	52674906
CD83	23	ENSCHIG00000017611	7662789	7681553
JARID2	23	ENSCHIG00000007119	8636607	8868298
DTNBP1	23	ENSCHIG00000023054	8869365	8970241
MYLIP	23	ENSCHIG00000025481	9346955	9366831
GMPR	23	ENSCHIG00000024167	9460603	9520789
ATXN1	23	ENSCHIG00000018697	9530061	9709981
STMND1	23	ENSCHIG00000024101	10218089	10240232
RBM24	23	ENSCHIG00000013536	10302047	10312342
CAP2	23	ENSCHIG00000026734	10361848	10509815
FAM8A1	23	ENSCHIG00000010066	10536236	10544004
NUP153	23	ENSCHIG00000023764	10550733	10616124
KIF13A	23	ENSCHIG00000008522	10643625	10837521
NHLRC1	23	ENSCHIG00000022100	10907253	10908908
TPMT	23	ENSCHIG00000005780	10911697	10931363
KDM1B	23	ENSCHIG00000011641	10942176	10978636
DEK	23	ENSCHIG00000026737	10982354	11008892
RNF144B	23	ENSCHIG00000014974	11107607	11170725
CARMIL1	23	ENSCHIG00000019826	17413101	17719476
SLC17A1	23	ENSCHIG00000025749	17741708	17954830
SCGN	23	ENSCHIG00000015444	17746270	17799426
H2BC1	23	ENSCHIG00000008639	17829069	17829452
SLC17A4	23	ENSCHIG00000012781	17867432	17904877
SLC17A3	23	ENSCHIG00000020475	17971647	17989792
TRIM38	23	ENSCHIG00000019107	18042027	18058820
H1-1	23	ENSCHIG00000012377	18070718	18071374
H2BC3	23	ENSCHIG00000010987	18098230	18098610
H1-2	23	ENSCHIG00000021891	18105504	18107334
HFE	23	ENSCHIG00000010481	18118840	18126071
H1-6	23	ENSCHIG00000010554	18138659	18139291
H2AC6	23	ENSCHIG00000004792	18155057	18155449
H1-4	23	ENSCHIG00000006387	18186058	18186717
H2BC5	23	ENSCHIG00000009479	18187771	18188151
BTN2A2	23	ENSCHIG00000013542	18361940	18370853
BTN1A1	23	ENSCHIG00000022347	18383940	18391543
HMGN4	23	ENSCHIG00000009386	18409159	18409431
ABT1	23	ENSCHIG00000012988	18454013	18456351
H2BC11	23	ENSCHIG00000011209	18601812	18602192
ZNF391	23	ENSCHIG00000007068	18753328	18754401
ZNF184	23	ENSCHIG00000016376	18766816	18786562
H4C11	23	ENSCHIG00000002971	18953534	18953845
H2BC15	23	ENSCHIG00000009173	18969661	18970041
H1-5	23	ENSCHIG00000000946	18979845	18980525
TRIM39	23	ENSCHIG00000020712	21524801	21533307
RPP21	23	ENSCHIG00000015983	21535966	21537536
GNL1	23	ENSCHIG00000019763	21562396	21569837
PRR3	23	ENSCHIG00000023414	21571837	21574824
ABCF1	23	ENSCHIG00000017577	21583097	21595701
PPP1R10	23	ENSCHIG00000007066	21602171	21610534
MRPS18B	23	ENSCHIG00000021770	21617990	21623974
ATAT1	23	ENSCHIG00000023044	21624760	21637365
C6orf136	23	ENSCHIG00000019595	21637905	21641319
DHX16	23	ENSCHIG00000013356	21641770	21653713
PPP1R18	23	ENSCHIG00000013286	21657656	21665179
NRM	23	ENSCHIG00000014475	21667742	21670045
MDC1	23	ENSCHIG00000014815	21673413	21684205
TUBB	23	ENSCHIG00000025610	21688860	21692111
FLOT1	23	ENSCHIG00000023530	21694219	21704588
IER3	23	ENSCHIG00000014127	21706197	21706765
DDR1	23	ENSCHIG00000021657	21772692	21822368
GTF2H4	23	ENSCHIG00000022533	21826978	21833581
VARS2	23	ENSCHIG00000007847	21834486	21846139
SFTA2	23	ENSCHIG00000017372	21849755	21850351
C6orf15	23	ENSCHIG00000011674	22038767	22039887
CDSN	23	ENSCHIG00000008644	22044033	22045655
PSORS1C2	23	ENSCHIG00000019188	22063128	22064180
CCHCR1	23	ENSCHIG00000019790	22066366	22078547
TCF19	23	ENSCHIG00000016317	22078916	22085069
POU5F1	23	ENSCHIG00000021343	22083403	22087891
MCCD1	23	ENSCHIG00000011440	22204559	22206080
DDX39B	23	ENSCHIG00000004579	22206155	22217082
NFKBIL1	23	ENSCHIG00000001200	22222098	22231570
LTA	23	ENSCHIG00000014844	22243129	22244044
TNF	23	ENSCHIG00000008732	22246106	22247889
LTB	23	ENSCHIG00000018311	22250894	22252723
NCR3	23	ENSCHIG00000022732	22257192	22259643
AIF1	23	ENSCHIG00000023929	22277659	22279726
PRRC2A	23	ENSCHIG00000025355	22294153	22307013
BAG6	23	ENSCHIG00000009273	22308227	22318445
APOM	23	ENSCHIG00000004421	22321495	22323380
GPANK1	23	ENSCHIG00000024637	22327553	22329168
CSNK2B	23	ENSCHIG00000013556	22331489	22334419
LY6G5B	23	ENSCHIG00000017460	22335361	22336373
LY6G5C	23	ENSCHIG00000021696	22339196	22341583
ABHD16A	23	ENSCHIG00000014665	22342516	22358808
LY6G6F	23	ENSCHIG00000020017	22362084	22364612
LY6G6D	23	ENSCHIG00000011869	22369725	22371490
LY6G6C	23	ENSCHIG00000007675	22372750	22374903
MPIG6B	23	ENSCHIG00000014942	22376227	22377934
DDAH2	23	ENSCHIG00000026752	22379921	22382123
CLIC1	23	ENSCHIG00000024330	22383802	22388666
MSH5	23	ENSCHIG00000019852	22392986	22406077
SAPCD1	23	ENSCHIG00000018682	22406599	22408030
VWA7	23	ENSCHIG00000017352	22408981	22417960
VARS1	23	ENSCHIG00000011008	22416248	22429112
LSM2	23	ENSCHIG00000016153	22430711	22434525
HSPA1L	23	ENSCHIG00000022996	22436742	22439219
NEU1	23	ENSCHIG00000011024	22477588	22481563
SLC44A4	23	ENSCHIG00000022933	22481442	22494581
EHMT2	23	ENSCHIG00000013309	22494998	22507742
ZBTB12	23	ENSCHIG00000007636	22510398	22511777
C2	23	ENSCHIG00000014396	22541118	22552737
CFB	23	ENSCHIG00000022942	22552567	22559384
NELFE	23	ENSCHIG00000013713	22559656	22564800
SKIC2	23	ENSCHIG00000012897	22565516	22578227
DXO	23	ENSCHIG00000024555	22575607	22577378
STK19	23	ENSCHIG00000006985	22578128	22586265
CYP21A1	23	ENSCHIG00000010531	22624111	22627064
ATF6B	23	ENSCHIG00000020389	22689363	22698711
FKBPL	23	ENSCHIG00000006792	22699271	22700308
PRRT1	23	ENSCHIG00000011487	22714798	22717151
PPT2	23	ENSCHIG00000016544	22718077	22729959
EGFL8	23	ENSCHIG00000003484	22728487	22730315
AGPAT1	23	ENSCHIG00000018117	22731616	22733794
RNF5	23	ENSCHIG00000012996	22740382	22742335
AGER	23	ENSCHIG00000013862	22743103	22746032
PBX2	23	ENSCHIG00000021655	22745130	22751625
GPSM3	23	ENSCHIG00000020382	22748151	22754019
NOTCH4	23	ENSCHIG00000020645	22756254	22780609
BTNL2	23	ENSCHIG00000020377	23313039	23326040
HLA-DRA	23	ENSCHIG00000013201	23345617	23350010
DRB3	23	ENSCHIG00000015976	23451944	23470477
CAHI-DQA2	23	ENSCHIG00000010572	23557436	23568336
ELOVL5	23	ENSCHIG00000012953	23693537	23758207
GCM1	23	ENSCHIG00000017917	23836106	23849789
FBXO9	23	ENSCHIG00000018667	23860430	23881358
CILK1	23	ENSCHIG00000010890	23900126	23931779
GSTA4	23	ENSCHIG00000016853	23935343	23949967
TMEM14A	23	ENSCHIG00000018513	24088916	24096810
TRAM2	23	ENSCHIG00000014597	24205459	24269021
EFHC1	23	ENSCHIG00000014186	24278917	24321171
CLDN9	25	ENSCHIG00000002207	2312150	2312803
CLDN6	25	ENSCHIG00000003374	2314059	2314724
TNFRSF12A	25	ENSCHIG00000018287	2318095	2319553
HCFC1R1	25	ENSCHIG00000008542	2320606	2321671
THOC6	25	ENSCHIG00000013631	2322066	2324701
BICDL2	25	ENSCHIG00000007323	2325155	2331268
MMP25	25	ENSCHIG00000013887	2354616	2365073
ZSCAN10	25	ENSCHIG00000020408	2419735	2423697
ZNF205	25	ENSCHIG00000023092	2428821	2447560
ZNF213	25	ENSCHIG00000009361	2456118	2459561
OR1F1	25	ENSCHIG00000010360	2544053	2544994
TIGD7	25	ENSCHIG00000005309	2635079	2636725
OR2C1	25	ENSCHIG00000011134	2714711	2715649
ZNF174	25	ENSCHIG00000011878	2736037	2741664
NAA60	25	ENSCHIG00000025080	2777401	2782449
C16orf90	25	ENSCHIG00000018274	2786475	2787845
CLUAP1	25	ENSCHIG00000022309	2797383	2826122
NLRC3	25	ENSCHIG00000022312	2830437	2846599
SLX4	25	ENSCHIG00000017094	2860875	2877433
DNASE1	25	ENSCHIG00000018726	2911005	2913280
TRAP1	25	ENSCHIG00000020250	2913691	2964110
CREBBP	25	ENSCHIG00000017639	2970849	3091059
ADCY9	25	ENSCHIG00000011588	3165400	3267455
SRL	25	ENSCHIG00000017927	3313166	3327906
TFAP4	25	ENSCHIG00000014407	3359672	3370665
GLIS2	25	ENSCHIG00000022193	3412649	3417099
CORO7	25	ENSCHIG00000010358	3427765	3481606
VASN	25	ENSCHIG00000001960	3449305	3451323
DNAJA3	25	ENSCHIG00000017630	3490281	3519929
NMRAL1	25	ENSCHIG00000015974	3523550	3529140
HMOX2	25	ENSCHIG00000026356	3566914	3570260
CDIP1	25	ENSCHIG00000017100	3572850	3574005
UBALD1	25	ENSCHIG00000006302	3661107	3665199
MGRN1	25	ENSCHIG00000008936	3670857	3704883
NUDT16L1	25	ENSCHIG00000005777	3713917	3719705
ANKS3	25	ENSCHIG00000016977	3716969	3730681
SEPTIN12	25	ENSCHIG00000013270	3778183	3787801
ROGDI	25	ENSCHIG00000005396	3796634	3801937
GLYR1	25	ENSCHIG00000023808	3804452	3832830
UBN1	25	ENSCHIG00000024105	3838068	3864462
PPL	25	ENSCHIG00000011770	3867440	3914390
SEC14L5	25	ENSCHIG00000020056	3936133	3974350
NAGPA	25	ENSCHIG00000022979	3976646	3987226
C16orf89	25	ENSCHIG00000013991	3985486	4002180
PAX2	26	ENSCHIG00000026895	29994534	30085415
HIF1AN	26	ENSCHIG00000015131	30246304	30255423
NDUFB8	26	ENSCHIG00000014213	30261022	30269714
SEC31B	26	ENSCHIG00000014510	30272316	30299186
WNT8B	26	ENSCHIG00000022296	30304603	30308981
SCD	26	ENSCHIG00000021254	30404780	30415917
PKD2L1	26	ENSCHIG00000011550	30438562	30483527
BLOC1S2	26	ENSCHIG00000012162	30484427	30492644
CWF19L1	26	ENSCHIG00000022368	30497459	30521577
CHUK	26	ENSCHIG00000017053	30524784	30564452
ERLIN1	26	ENSCHIG00000021174	30568706	30604579
CPN1	26	ENSCHIG00000006379	30664876	30693124
DNMBP	26	ENSCHIG00000012404	30741172	30820790
ABCC2	26	ENSCHIG00000023862	30830049	30901011
CUTC	26	ENSCHIG00000003099	30928069	30961169
COX15	26	ENSCHIG00000020850	30961472	30978246
ENTPD7	26	ENSCHIG00000010544	30987712	31020033
SLC25A28	26	ENSCHIG00000012444	31038722	31050152
NKX2-3	26	ENSCHIG00000017672	31110370	31112925
GOT1	26	ENSCHIG00000024327	31202588	31226427
CNNM1	26	ENSCHIG00000021440	31234598	31303789
HPSE2	26	ENSCHIG00000007017	31811136	32082484
GOLGA7B	26	ENSCHIG00000020686	32612500	32623521
SFRP5	26	ENSCHIG00000024678	32696057	32700160
ZFYVE27	26	ENSCHIG00000015749	32708804	32728193
MARVELD1	26	ENSCHIG00000019321	32746584	32747105
AVPI1	26	ENSCHIG00000014474	32769767	32771132
PI4K2A	26	ENSCHIG00000019481	32774721	32799064
MORN4	26	ENSCHIG00000015248	32818594	32822491
HOGA1	26	ENSCHIG00000018410	32825758	32847236
C10orf62	26	ENSCHIG00000025583	32842185	32842895
ANKRD2	26	ENSCHIG00000011698	32848164	32857378
UBTD1	26	ENSCHIG00000020670	32859890	32909042
MMS19	26	ENSCHIG00000015342	32909907	32943572
EXOSC1	26	ENSCHIG00000015253	32953818	32959860
RRP12	26	ENSCHIG00000011876	32982216	33010724
FRAT2	26	ENSCHIG00000009856	33036324	33037013
FRAT1	26	ENSCHIG00000008538	33048594	33049424
ARHGAP19	26	ENSCHIG00000009996	33091609	33123823
SLIT1	26	ENSCHIG00000011034	33167974	33337495
LCOR	26	ENSCHIG00000008908	33353781	33386584
PIK3AP1	26	ENSCHIG00000020278	33586253	33687501
TM9SF3	26	ENSCHIG00000012274	33703208	33760577
TLL2	26	ENSCHIG00000007274	33769288	33910553
OPALIN	26	ENSCHIG00000017059	33920726	33928742
DNTT	26	ENSCHIG00000004835	33937963	33969847
BLNK	26	ENSCHIG00000017513	34028065	34083936
ZNF518A	26	ENSCHIG00000014520	34092641	34097095
CCNJ	26	ENSCHIG00000018179	34177568	34191673
ENTPD1	26	ENSCHIG00000017457	34311133	34350241
ALDH18A1	26	ENSCHIG00000009229	34463555	34502420
CHRNA6	27	ENSCHIG00000024125	8099097	8107030
CHRNB3	27	ENSCHIG00000025049	8116196	8139953
SMIM19	27	ENSCHIG00000010434	8238156	8245055
SLC20A2	27	ENSCHIG00000023382	8253490	8358189
POLB	27	ENSCHIG00000002303	8395344	8422718
IKBKB	27	ENSCHIG00000014206	8437169	8492819
PLAT	27	ENSCHIG00000000147	8543343	8567074
AP3M2	27	ENSCHIG00000000394	8572978	8588370
KAT6A	27	ENSCHIG00000000530	8665186	8766185
ANK1	27	ENSCHIG00000007347	8940883	9037719
NKX6-3	27	ENSCHIG00000003467	9049741	9054211
GPAT4	27	ENSCHIG00000021145	9067372	9099214
GINS4	27	ENSCHIG00000016339	9140106	9153227
GOLGA7	27	ENSCHIG00000000610	9169564	9187326
SFRP1	27	ENSCHIG00000014291	9355584	9395676
ZMAT4	27	ENSCHIG00000022017	9653174	10021888
ADAM18	27	ENSCHIG00000014976	10625180	10726935
ADAM2	27	ENSCHIG00000009840	10990554	11110082
ADAM32	27	ENSCHIG00000001217	11269673	11462628
ADAM9	27	ENSCHIG00000019633	11478031	11572843
TM2D2	27	ENSCHIG00000022268	11573445	11579509
HTRA4	27	ENSCHIG00000014811	11582034	11593860
PLEKHA2	27	ENSCHIG00000025414	11597838	11645298
TACC1	27	ENSCHIG00000024372	11718731	11774686
FGFR1	27	ENSCHIG00000011006	12081868	12123544
LETM2	27	ENSCHIG00000015288	12124886	12143304
NSD3	27	ENSCHIG00000025553	12181534	12247449
DDHD2	27	ENSCHIG00000011925	12259341	12282989
LSM1	27	ENSCHIG00000013194	12321900	12330869
STAR	27	ENSCHIG00000017362	12352220	12361068
ASH2L	27	ENSCHIG00000021355	12358389	12389462
EIF4EBP1	27	ENSCHIG00000019087	12407098	12430792
ADRB3	27	ENSCHIG00000013874	12465321	12469036
GOT1L1	27	ENSCHIG00000015182	12486575	12494393
RAB11FIP1	27	ENSCHIG00000024656	12522807	12558723
BRF2	27	ENSCHIG00000005511	12564054	12567726
ADGRA2	27	ENSCHIG00000017052	12569830	12604350
PLPBP	27	ENSCHIG00000023647	12623990	12631419
ERLIN2	27	ENSCHIG00000026177	12645853	12660332
ZNF703	27	ENSCHIG00000021954	12672380	12699571
TRAPPC11	27	ENSCHIG00000011228	31135375	31168039
RWDD4	27	ENSCHIG00000015219	31173560	31181141
ING2	27	ENSCHIG00000012188	31242865	31248089
CDKN2AIP	27	ENSCHIG00000021180	31276417	31282186
WWC2	27	ENSCHIG00000016217	31387558	31533080
DCTD	27	ENSCHIG00000010700	31631366	31657491
TENM3	27	ENSCHIG00000011185	31756132	31951634
RASGEF1A	28	ENSCHIG00000023397	31895105	31934105
CSGALNACT2	28	ENSCHIG00000012477	31945706	31972425
RET	28	ENSCHIG00000021480	32006075	32057233
BMS1	28	ENSCHIG00000023251	32278502	32323844
ZNF248	28	ENSCHIG00000010946	32382912	32420429
ZNF25	28	ENSCHIG00000022909	32502570	32604662
CHRM3	28	ENSCHIG00000011236	32728013	32801203
DISC1	28	ENSCHIG00000019578	40479813	40913487
TSNAX	28	ENSCHIG00000012051	40991818	41024581
EGLN1	28	ENSCHIG00000015968	41186278	41232693
SPRTN	28	ENSCHIG00000013744	41245613	41257049
EXOC8	28	ENSCHIG00000019991	41257671	41259836
GNPAT	28	ENSCHIG00000012841	41277940	41314535
C1orf131	28	ENSCHIG00000014076	41314816	41346908
TRIM67	28	ENSCHIG00000014939	41356265	41412517
FAM89A	28	ENSCHIG00000009000	41544044	41564018
ARV1	28	ENSCHIG00000000506	41585054	41603050
TTC13	28	ENSCHIG00000010875	41603332	41683849
C1orf198	28	ENSCHIG00000000486	41726286	41758450
FMN2	28	ENSCHIG00000010730	41951633	42317051
PLAAT5	29	ENSCHIG00000005227	42096009	42113987
ATL3	29	ENSCHIG00000022420	42390403	42429128
ZFTA	29	ENSCHIG00000022847	42503340	42508593
SPINDOC	29	ENSCHIG00000009623	42553628	42567875
MARK2	29	ENSCHIG00000019875	42587138	42641127
RCOR2	29	ENSCHIG00000015292	42643726	42647638
NAA40	29	ENSCHIG00000010908	42674366	42680021
COX8A	29	ENSCHIG00000024147	42694024	42695479
MACROD1	29	ENSCHIG00000019953	42709945	42904235
CORO1B	29	ENSCHIG00000017528	42752823	42758825
RPS6KB2	29	ENSCHIG00000009327	42759287	42767266
PTPRCAP	29	ENSCHIG00000009500	42759793	42760778
FLRT1	29	ENSCHIG00000004163	42860555	42862588
FERMT3	29	ENSCHIG00000024155	42934275	42951109
TRPT1	29	ENSCHIG00000021308	42951454	42953505
NUDT22	29	ENSCHIG00000016120	42954417	42956672
DNAJC4	29	ENSCHIG00000023580	42957532	42961644
VEGFB	29	ENSCHIG00000024766	42961323	42963406
PPP1R14B	29	ENSCHIG00000019416	42970149	42971997
PLCB3	29	ENSCHIG00000019547	42977218	42993393
BAD	29	ENSCHIG00000015400	42996258	43009283
GPR137	29	ENSCHIG00000017382	43010837	43015497
KCNK4	29	ENSCHIG00000026272	43016922	43022793
ESRRA	29	ENSCHIG00000015224	43028545	43035513
PRDX5	29	ENSCHIG00000010761	43036258	43039532
CCDC88B	29	ENSCHIG00000018997	43054585	43069323
RPS6KA4	29	ENSCHIG00000002656	43071739	43084706
SLC22A11	29	ENSCHIG00000019253	43220898	43236345
SLC22A12	29	ENSCHIG00000007682	43267232	43274548
NRXN2	29	ENSCHIG00000020596	43279136	43390081
RASGRP2	29	ENSCHIG00000018460	43392305	43406018
PYGM	29	ENSCHIG00000011255	43406658	43421246
SF1	29	ENSCHIG00000025867	43427448	43440081
MAP4K2	29	ENSCHIG00000023718	43452180	43464699
MEN1	29	ENSCHIG00000013584	43464855	43471851
CDC42BPG	29	ENSCHIG00000019178	43483620	43501359
EHD1	29	ENSCHIG00000020707	43509143	43528070
ATG2A	29	ENSCHIG00000017021	43542170	43563172
PPP2R5B	29	ENSCHIG00000017207	43572780	43580128
GPHA2	29	ENSCHIG00000014857	43580976	43581636
BATF2	29	ENSCHIG00000021612	43632754	43639846
ARL2	29	ENSCHIG00000021231	43654560	43662848
SNX15	29	ENSCHIG00000017487	43670198	43682404
SAC3D1	29	ENSCHIG00000017675	43679336	43685157
NAALADL1	29	ENSCHIG00000023747	43685703	43698593
ZFPL1	29	ENSCHIG00000018515	43723112	43726369
VPS51	29	ENSCHIG00000024782	43730796	43742857
TM7SF2	29	ENSCHIG00000008956	43743299	43747314
ZNHIT2	29	ENSCHIG00000009990	43747750	43748949
MRPL49	29	ENSCHIG00000013156	43750084	43756225
SYVN1	29	ENSCHIG00000023946	43758474	43763494
SPDYC	29	ENSCHIG00000008930	43805719	43811058
CAPN1	29	ENSCHIG00000022422	43821986	43849004
POLA2	29	ENSCHIG00000021506	43898954	43925579
CDC42EP2	29	ENSCHIG00000010857	43947101	43947733
DPF2	29	ENSCHIG00000011852	43957679	43969240
TIGD3	29	ENSCHIG00000006241	43974616	43976040
SLC25A45	29	ENSCHIG00000015690	43988588	43993192
AGL	3	ENSCHIG00000024129	77095340	77174910
SLC35A3	3	ENSCHIG00000013588	77249189	77262599
MFSD14A	3	ENSCHIG00000022159	77278905	77333344
SASS6	3	ENSCHIG00000018431	77327618	77366210
TRMT13	3	ENSCHIG00000015395	77365679	77384395
LRRC39	3	ENSCHIG00000021230	77384624	77402028
RTCA	3	ENSCHIG00000018937	77480711	77510346
CDC14A	3	ENSCHIG00000014573	77551636	77740754
GPR88	3	ENSCHIG00000003315	77766623	77767774
EXTL2	3	ENSCHIG00000016039	78073604	78093376
SLC30A7	3	ENSCHIG00000008776	78094026	78186339
DPH5	3	ENSCHIG00000022866	78204880	78244120
S1PR1	3	ENSCHIG00000008675	78458776	78459927
MAGI3	3	ENSCHIG00000013616	90626614	90862829
PHTF1	3	ENSCHIG00000016393	90876579	90923650
RSBN1	3	ENSCHIG00000015190	90977468	91016442
PTPN22	3	ENSCHIG00000014330	91018630	91076072
BCL2L15	3	ENSCHIG00000012371	91092518	91097059
AP4B1	3	ENSCHIG00000022344	91104167	91113656
DCLRE1B	3	ENSCHIG00000023732	91114472	91120619
HIPK1	3	ENSCHIG00000007296	91153335	91194935
OLFML3	3	ENSCHIG00000025685	91200790	91205056
SYT6	3	ENSCHIG00000009583	91304123	91370920
TRIM33	3	ENSCHIG00000012017	91631338	91772996
DENND2C	3	ENSCHIG00000022818	91855634	91943288
AMPD1	3	ENSCHIG00000015980	91944493	91964754
NRAS	3	ENSCHIG00000023175	91984036	91989636
CSDE1	3	ENSCHIG00000017250	91989509	92018626
SIKE1	3	ENSCHIG00000014644	92043305	92048162
SYCP1	3	ENSCHIG00000019909	92117215	92250932
TSHB	3	ENSCHIG00000007505	92272427	92277774
TSPAN2	3	ENSCHIG00000007588	92292901	92330459
NGF	3	ENSCHIG00000007731	92538002	92538727
VANGL1	3	ENSCHIG00000011522	92856657	92908210
CASQ2	3	ENSCHIG00000014376	92920395	92993370
NHLH2	3	ENSCHIG00000007315	93057024	93057425
SLC22A15	3	ENSCHIG00000022810	93179767	93276206
MAB21L3	3	ENSCHIG00000019025	93328157	93353386
ATP1A1	3	ENSCHIG00000017191	93611650	93645306
IGSF3	3	ENSCHIG00000003902	93835785	93964118
CD2	3	ENSCHIG00000023355	94052819	94066699
PTGFRN	3	ENSCHIG00000017906	94207186	94287301
CD101	3	ENSCHIG00000025123	94301827	94338259
TTF2	3	ENSCHIG00000020785	94363158	94413610
TRIM45	3	ENSCHIG00000018385	94429125	94437838
VTCN1	3	ENSCHIG00000019630	94477646	94486829
MAN1A2	3	ENSCHIG00000013056	94700048	94852253
TENT5C	3	ENSCHIG00000005579	94962769	94963944
GDAP2	3	ENSCHIG00000019563	95200561	95256490
WDR3	3	ENSCHIG00000010490	95271854	95307921
SPAG17	3	ENSCHIG00000014664	95312380	95527658
TBX15	3	ENSCHIG00000014427	96299353	96423802
WARS2	3	ENSCHIG00000013499	96461407	96569303
HAO2	3	ENSCHIG00000026466	96805904	96821113
3BHSD	3	ENSCHIG00000020217	96839383	96848570
ZNF697	3	ENSCHIG00000014100	96864166	96884897
PHGDH	3	ENSCHIG00000018423	96956986	96988240
HMGCS2	3	ENSCHIG00000025654	97005643	97024544
REG4	3	ENSCHIG00000015183	97053974	97075554
ADAM30	3	ENSCHIG00000027182	97127470	97134590
NOTCH2	3	ENSCHIG00000022464	97175203	97350809
CRNN	3	ENSCHIG00000025673	102263809	102267182
LCE3B	3	ENSCHIG00000012019	102455406	102455669
KPLCE	3	ENSCHIG00000011620	102494015	102494803
KPRP	3	ENSCHIG00000023870	102547865	102549607
SPRR4	3	ENSCHIG00000013052	102800703	102800999
LELP1	3	ENSCHIG00000001135	102923551	102923862
PGLYRP3	3	ENSCHIG00000014425	103016474	103027592
PGLYRP4	3	ENSCHIG00000023048	103036240	103051776
S100A12	3	ENSCHIG00000012846	103073976	103074689
S100A8	3	ENSCHIG00000026621	103093034	103095285
S100A5	3	ENSCHIG00000025911	103318019	103325852
S100A6	3	ENSCHIG00000020688	103320703	103321327
S100A4	3	ENSCHIG00000025367	103329512	103331035
S100A3	3	ENSCHIG00000019122	103333674	103334421
S100A2	3	ENSCHIG00000012385	103343230	103345451
S100A16	3	ENSCHIG00000026497	103378259	103378871
S100A14	3	ENSCHIG00000016837	103385903	103386877
S100A13	3	ENSCHIG00000006571	103390447	103396142
S100A1	3	ENSCHIG00000012037	103400339	103401798
CHTOP	3	ENSCHIG00000024530	103404616	103411779
SNAPIN	3	ENSCHIG00000018720	103434155	103435269
ILF2	3	ENSCHIG00000012048	103436339	103442603
NPR1	3	ENSCHIG00000023233	103453746	103466102
INTS3	3	ENSCHIG00000025770	103489303	103527456
SLC27A3	3	ENSCHIG00000022587	103529702	103534118
GATAD2B	3	ENSCHIG00000017439	103568833	103579082
DENND4B	3	ENSCHIG00000007112	103647594	103659139
CRTC2	3	ENSCHIG00000023157	103663129	103672236
SLC39A1	3	ENSCHIG00000011794	103673826	103676095
CREB3L4	3	ENSCHIG00000025478	103680814	103685105
JTB	3	ENSCHIG00000021425	103685916	103687520
RAB13	3	ENSCHIG00000022271	103692339	103695829
NUP210L	3	ENSCHIG00000022403	103701073	103790482
TPM3	3	ENSCHIG00000017467	103792852	103819628
CFAP141	3	ENSCHIG00000013219	103826373	103828854
UBAP2L	3	ENSCHIG00000021701	103842830	103881954
HAX1	3	ENSCHIG00000019434	103883791	103886992
AQP10	3	ENSCHIG00000023807	103901777	103904661
ATP8B2	3	ENSCHIG00000019010	103909193	103925574
IL6R	3	ENSCHIG00000012394	103986986	104020508
CAV2	4	ENSCHIG00000013089	68384433	68392417
CAV1	4	ENSCHIG00000019290	68411713	68449018
MET	4	ENSCHIG00000024998	68606291	68689041
CAPZA2	4	ENSCHIG00000013697	68759306	68815843
ST7	4	ENSCHIG00000020176	68849794	69123249
WNT2	4	ENSCHIG00000011054	69162427	69207396
ASZ1	4	ENSCHIG00000019569	69234309	69303329
CFTR	4	ENSCHIG00000017768	69349186	69561001
CTTNBP2	4	ENSCHIG00000014972	69617962	69789690
EPDR1	4	ENSCHIG00000019001	70521835	70555157
SFRP4	4	ENSCHIG00000008577	70562818	70572288
NME8	4	ENSCHIG00000025859	70581813	70618920
PNPLA8	4	ENSCHIG00000022837	70666744	70701036
NRCAM	4	ENSCHIG00000026694	70799347	71037231
LAMB4	4	ENSCHIG00000017010	71087893	71200687
LAMB1	4	ENSCHIG00000025890	71229200	71305140
DLD	4	ENSCHIG00000024053	71311577	71338119
SLC26A3	4	ENSCHIG00000027159	71448280	71497175
CBLL1	4	ENSCHIG00000017501	71504636	71517719
SLC26A4	4	ENSCHIG00000025998	71536661	71598634
BCAP29	4	ENSCHIG00000013567	71625921	71677402
DUS4L	4	ENSCHIG00000010888	71677861	71690575
COG5	4	ENSCHIG00000025416	71696009	71983690
GPR22	4	ENSCHIG00000010247	71760093	71761394
HBP1	4	ENSCHIG00000024405	71979555	72010103
PRKAR2B	4	ENSCHIG00000025667	72021168	72129234
PIK3CG	4	ENSCHIG00000010589	72255542	72291690
ANKIB1	4	ENSCHIG00000026782	110880792	110971794
KRIT1	4	ENSCHIG00000023971	111039813	111072379
LRRD1	4	ENSCHIG00000018885	111094712	111112942
CYP51A1	4	ENSCHIG00000009890	111131142	111146014
AKAP9	4	ENSCHIG00000015192	111149944	111296665
MTERF1	4	ENSCHIG00000013172	111357378	111363423
FZD1	4	ENSCHIG00000012408	111902894	111905506
CDK14	4	ENSCHIG00000004524	112052909	112467301
LNX1	6	ENSCHIG00000017890	69547988	69738273
CHIC2	6	ENSCHIG00000002107	70089695	70146623
GSX2	6	ENSCHIG00000017735	70177876	70179471
PDGFRA	6	ENSCHIG00000005194	70285721	70331934
KIT	6	ENSCHIG00000022287	70711312	70794841
KDR	6	ENSCHIG00000006477	71112323	71162050
SRD5A3	6	ENSCHIG00000019579	71351348	71369483
TMEM165	6	ENSCHIG00000026960	71391225	71417229
CENPC	6	ENSCHIG00000015858	83886357	83980492
STAP1	6	ENSCHIG00000026945	83993200	84025949
UBA6	6	ENSCHIG00000018059	84034442	84123311
GNRHR	6	ENSCHIG00000013350	84144258	84161847
TMPRSS11D	6	ENSCHIG00000016197	84243057	84303753
TMPRSS11A	6	ENSCHIG00000001607	84325923	84384260
TMPRSS11F	6	ENSCHIG00000015181	84457131	84551616
TMPRSS11E	6	ENSCHIG00000026152	84669233	84722027
YTHDC1	6	ENSCHIG00000004810	84816849	84843586
UGT2A2	6	ENSCHIG00000020938	85675683	85729946
SULT1B1	6	ENSCHIG00000004933	85773260	85796855
SULT1E1	6	ENSCHIG00000026131	85875722	85897547
ODAM	6	ENSCHIG00000015423	86150682	86157842
CABS1	6	ENSCHIG00000012717	86304633	86305796
AMTN	6	ENSCHIG00000016261	86427781	86443510
AMBN	6	ENSCHIG00000026008	86488239	86499265
ENAM	6	ENSCHIG00000018003	86524336	86541991
JCHAIN	6	ENSCHIG00000026454	86547053	86560733
UTP3	6	ENSCHIG00000002276	86589093	86590517
RUFY3	6	ENSCHIG00000004465	86608459	86703074
GRSF1	6	ENSCHIG00000021580	86720922	86732816
MOB1B	6	ENSCHIG00000012974	86765260	86820321
DCK	6	ENSCHIG00000025212	86834441	86860311
ARHGAP24	6	ENSCHIG00000022792	101061825	101285565
MAPK10	6	ENSCHIG00000012374	101305715	101674779
PTPN13	6	ENSCHIG00000021006	101982320	102148280
NDST1	7	ENSCHIG00000017289	48531973	48611109
CD74	7	ENSCHIG00000014130	48669053	48675801
TCOF1	7	ENSCHIG00000007887	48679052	48716383
ARSI	7	ENSCHIG00000006882	48771906	48780313
CAMK2A	7	ENSCHIG00000025051	48785278	48851937
SLC6A7	7	ENSCHIG00000022198	48861256	48880120
CDX1	7	ENSCHIG00000022811	48888250	48904617
PDGFRB	7	ENSCHIG00000024821	48912986	49005932
CSF1R	7	ENSCHIG00000026731	49005884	49036535
HMGXB3	7	ENSCHIG00000011628	49032491	49095992
TIGD6	7	ENSCHIG00000026767	49102493	49104446
SLC26A2	7	ENSCHIG00000012265	49116950	49120634
PDE6A	7	ENSCHIG00000017922	49146953	49222724
PPARGC1B	7	ENSCHIG00000004409	49231502	49345332
ARHGEF37	7	ENSCHIG00000025128	49437186	49475241
IL17B	7	ENSCHIG00000026913	49641618	49645499
PCYOX1L	7	ENSCHIG00000022991	49646155	49662769
GRPEL2	7	ENSCHIG00000026744	49668176	49675005
AFAP1L1	7	ENSCHIG00000003854	49679602	49745906
ABLIM3	7	ENSCHIG00000021812	49767266	49857043
SH3TC2	7	ENSCHIG00000015736	49956231	50012365
MPDZ	8	ENSCHIG00000022331	30916793	31092676
LURAP1L	8	ENSCHIG00000015129	31384692	31436161
TYRP1	8	ENSCHIG00000026269	31500048	31519064
ASTN2	8	ENSCHIG00000000737	105354768	106375570
TLR4	8	ENSCHIG00000018498	106716079	106726290
MRAP2	9	ENSCHIG00000005238	52531587	52614077
CYB5R4	9	ENSCHIG00000025247	52648966	52769075
RIPPLY2	9	ENSCHIG00000020687	52771624	52775824
THEMIS	9	ENSCHIG00000019900	53015346	53232088
PTPRK	9	ENSCHIG00000012147	53316339	53933686
LAMA2	9	ENSCHIG00000011086	54464420	54983186
ENPP1	9	ENSCHIG00000024664	57045835	57116628
CCN2	9	ENSCHIG00000024990	57174897	57178956
MOXD1	9	ENSCHIG00000019193	57535768	57632829
STX7	9	ENSCHIG00000014839	57668528	57731365
TAAR8	9	ENSCHIG00000012028	57757345	57769987
TAAR5	9	ENSCHIG00000013614	57876688	57877701
TAAR2	9	ENSCHIG00000002543	57905542	57928877
VNN1	9	ENSCHIG00000017810	57954691	57974115
VNN2	9	ENSCHIG00000024247	58002720	58030399
SLC18B1	9	ENSCHIG00000020241	58043388	58077753
EYA4	9	ENSCHIG00000021889	58480587	58849767
AKAP12	9	ENSCHIG00000013493	75679113	75703102
ZBTB2	9	ENSCHIG00000023404	75714591	75723776
RMND1	9	ENSCHIG00000013571	75752494	75781366
ARMT1	9	ENSCHIG00000024403	75786445	75797688
CCDC170	9	ENSCHIG00000015746	75848370	75911727
ESR1	9	ENSCHIG00000014058	76096964	76376135
SYNE1	9	ENSCHIG00000016453	76398642	76808876
MYCT1	9	ENSCHIG00000027092	76935414	76952696
VIP	9	ENSCHIG00000015334	76980473	76989563
FBXO5	9	ENSCHIG00000026682	77132023	77147129
MTRF1L	9	ENSCHIG00000007830	77164237	77177058
RGS17	9	ENSCHIG00000018427	77186298	77219530

## Sheet: Table S3
Table S3: Common genes identified by both methods
Number	Gene name
1	NLRC4
2	YIPF4
3	BIRC6
4	TTC27
5	DENND1A
6	MYCBP2
7	FBXL3
8	CLN5
9	ACOD1
10	PARP4
11	MPHOSPH8
12	PSPC1
13	ZMYM5
14	ZMYM2
15	GJA3
16	GJB2
17	GJB6
18	CRYL1
19	IFT88
20	IL17D
21	EEF1AKMT1
22	XPO4
23	LATS2
24	TSNAXIP1
25	CENPT
26	THAP11
27	EDC4
28	NRN1L
29	PSKH1
30	PSMB10
31	LCAT
32	SLC12A4
33	DPEP3
34	DPEP2
35	DDX28
36	DUS2
37	NFATC3
38	ESRP2
39	PLA2G15
40	SLC7A6
41	SLC7A6OS
42	PRMT7
43	BCL6B
44	SLC16A13
45	SLC16A11
46	ASGR2
47	ASGR1
48	DLG4
49	ACADVL
50	DVL2
51	PHF23
52	GABARAP
53	CTDNEP1
54	ELP5
55	CLDN7
56	SLC2A4
57	YBX2
58	GPS2
59	NEURL4
60	ACAP1
61	TMEM95
62	TNK1
63	PLSCR3
64	TMEM256
65	NLGN2
66	CPN1
67	DNMBP
68	ABCC2
69	CUTC
70	GDAP2
71	WDR3
72	SPAG17
